# Supplementary material for: Horizontal Acquisition of a Multidrug-Resistance Module (R-type ASSuT) Is Responsible for the Monophasic Phenotype in a Widespread Clone of Salmonella Serovar 4,[5],12:i:-
Source: Front Microbiol. 2016 May 10;7:680. doi: 10.3389/fmicb.2016.00680 (PMC4861720; doi:10.3389/fmicb.2016.00680)
Supplement: Supplementary file 3 [file Table1.xlsx]

## Sheet: List of strains
Table S1. List of Salmonella enterica subsp. enterica serovar 4,[5],12:i:- ASSuT/STYMXB.0131 strains included in this study: general features and PCR results
Strain no.	Year	Country	Origin	Phage type	131L	bla Tem	strA-strB	sul2	tniA	tetCD	tet(B)	MAK	131R
06-04204	2006	Germany	pork	DT193	+	+	+	+	+	+	+	+	+
06-04473	2006	Germany	pork	DT193	+	+	+	+	+	+	+	+	+
06-04878	2006	Germany	pig, lymphnode	DT193	+	+	+	+	+	+	+	+	+
07-00678	2007	Germany	pig, lymphnode	DT193	+	+	+	+	+	+	+	+	+
07-00790	2007	Germany	pig, lymphnode	DT193	+	+	+	+	+	+	+	+	+
07-01173	2007	Germany	pig, lymphnode	DT193	+	+	+	+	+	+	+	+	+
07-01912	2007	Germany	pig, lymphnode	DT193	+	+	+	+	+	+	+	+	+
07-02006 (Reference)	2007	Germany	pig, lymphnode	DT193	+	+	+	+	+	+	+	+	+
07-02421	2007	Germany	pork	DT193	+	+	+	+	+	+	+	+	+
07-02432	2007	Germany	pig, lymphnode	DT193	+	+	+	+	+	+	+	+	+
07-04735	2007	Germany	pork	DT193	+	+	+	+	+	+	+	+	+
08-00345	2008	Germany	pork	nd	+	+	+	+	+	+	+	+	+
08-00437	2008	Germany	pig, organ	nd	+	+	+	+	+	+	+	+	+
08-00591	2008	Germany	minced meat, pig	nd	+	+	+	+	+	+	+	-	+
08-01148	2008	Germany	dog, faeces	nd	+	+	+	+	+	+	+	+	+
08-03554	2008	Germany	pork	nd	+	+	+	+	+	+	+	+	+
08-03800	2008	Germany	sausage	nd	+	+	+	+	+	+	+	+	+
08-04624	2008	Germany	pork	nd	+	+	+	+	+	+	+	+	+
08-04822	2008	Germany	sausage	nd	+	+	+	+	+	+	+	+	+
08-05023	2008	Germany	pig, faeces	nd	+	+	+	+	+	+	+	+	+
09-00276	2009	Germany	pig, faeces	nd	+	+	+	+	+	+	+	+	+
09-00624	2009	Germany	minced meat	nd	+	+	+	+	+	+	+	+	+
09-01810	2009	Germany	minced meat, pig	nd	+	+	+	+	+	+	+	+	+
09-02056	2009	Germany	pig, faeces	nd	-	+	+	+	+	-	+	+	+
09-02659	2009	Germany	sheep	nd	+	+	+	+	+	+	+	+	+
09-04525	2009	Germany	cattle, faeces	nd	+	+	+	+	+	+	+	+	+
10-00232	2010	Germany	pig, faeces	DT193	+	+	+	+	+	+	+	+	+
10-00288	2010	Germany	minced meat	DT193	+	+	+	+	+	+	+	+	+/-
10-00383	2010	Germany	pig	DT193	+	+	+	+	+	+	+	+	+
10-00631	2010	Germany	minced meat, pig	DT193	+	+	+	+	+	+	+	+	+
10-00860	2010	Germany	turkey	DT193	+	+	+	+	-	+	+	+	+
10-00971	2010	Germany	pig, faeces	DT193	+	+	+	+	+	+	+	+	+
10-01279	2010	Germany	pig, organ	DT193	+	+	+	+	+	+	+	+	+
10-01331	2010	Germany	pork	DT193	+	+	+	+	+	+	+	+	+
10-02657	2010	Germany	pig, faeces	DT193	+	+	+	+	+	+	+	+	+
11-00239	2011	Germany	piglet, faeces	DT193	+	+	+	+	+	+	+	+	+
11-01045	2011	Germany	sausage	DT193	+	+	+	+	+	+	+	+	+
11-01254	2011	Germany	pig, faeces	DT193	+	+	+	+	+	+	+	+	+
11-01308	2011	Germany	pig, faeces	DT104B low (DT120)	+	+	+	+	+	+	+	+	+
11-01367	2011	Germany	sausage	DT193	+	+	+	+	+	+	+	+	+
11-01893	2011	Germany	sausage	DT193	+	+	+	+	+	+	+	+	+
11-02037	2011	Germany	eggshell	DT193	+	+	+	+	+	+	+	+	+
11-03154	2011	Germany	pig, organ	DT193	+	+	+	+	+	+	+	+	+
11-03488	2011	Germany	liver, pig	DT104B low (DT120)	+	+	+	+	+	+	+	+	+
11-03517	2011	Germany	piglet, faeces	DT193	+	+	+	+	+	+	+	+	+
11-04170	2011	Germany	pig, faeces	DT193	+	+	+	+	+	+	+	+	+
12-00424	2012	Germany	minced meat, pig	DT193	-	+	+	+	-	+	+	+	+
12-00497	2012	Germany	cattle, faeces	DT193	+	+	+	+	+	+	+	+	+
12-00869	2012	Germany	pig, faeces	DT193	+	+	+	+	-	+	+	+	+
12-01064	2012	Germany	pork	DT193	-	+	+	+	+	+	+	+	-
12-01398	2012	Germany	minced meat, pig	DT193	+	+	+	+	+	+	+	+	+
12-01527	2012	Germany	meat	DT193	+	+	+	+	+	+	+	+	+
12-01545	2012	Germany	piglet, faeces	RDNC	+	+	+	+	+	+	+	+	-
12-01687	2012	Germany	pig, faeces	DT193	+	+	+	+	-	+	+	+	+
12-01999	2012	Germany	minced meat, pig	DT193	+	+	+	+	+	+	+	+	+
N07_96	2007	Switzerland	human	DT193	+	+	+	+	+	+	+	+	+
N07_563	2007	Switzerland	human	DT193	+	+	+	+	-	+	+	+	+
N07_620	2007	Switzerland	human	nd	+	+	+	+	+	+	+	+	+
N07_851	2007	Switzerland	human	nd	+	+	+	+	+	+	+	+	+
N08_97	2008	Switzerland	human	nd	+	+	+	+	+	+	+	+	+
N08_1178	2008	Switzerland	human	nd	+	+	+	+	+	+	+	+	+
N08_1534	2008	Switzerland	human	DT193	+	+	+	+	+	+	+	+	+
N08_1745	2008	Switzerland	human	nd	+	+	+	+	+	+	+	+	+
N08_1997	2008	Switzerland	human	nd	+	+	+	+	+	+	+	+	+
N08_2467	2008	Switzerland	human	nd	+	+	+	+	+	+	+	+	+
N08_2771	2008	Switzerland	human	nd	+	+	+	+	+	+	+	+	+
N08_2811	2008	Switzerland	human	nd	+	+	+	+	+	+	+	+	+
N08_2826	2008	Switzerland	human	nd	+	+	+	+	+	+	+	+	+
N08_1933	2008	Switzerland	food	DT193	+	+	+	+	+	+	+	+	+
N09_33	2009	Switzerland	human	nd	+	+	+	+	+	+	+	+	+
N09_165	2009	Switzerland	human	DT193	+	+	+	+	+	+	+	+	+
N09_767	2009	Switzerland	human	nd	+	+	+	+	+	+	+	+	+
N09_804	2009	Switzerland	human	nd	+	+	+	+	+	+	+	+	+
N09_1989	2009	Switzerland	human	nd	+	+	+	+	+	+	+	+	+
N09_2476	2009	Switzerland	human	nd	+	+	+	+	+	+	+	+	+
N09_2590	2009	Switzerland	human	nd	+	+	+	+	+	+	+	+	+
N09_2605	2009	Switzerland	human	nd	+	+	+	+	+	+	+	+	+
N09_976	2009	Switzerland	food	nd	+	+	+	+	+	+	+	+	+
N10_53	2010	Switzerland	human	nd	+	+	+	+	+	+	+	+	+
N10_62	2010	Switzerland	human	nd	+	+	+	+	+	+	+	+	+
N10_232	2010	Switzerland	human	nd	+	+	+	+	-	+	+	+	+
N10_759	2010	Switzerland	human	nd	+	+	+	+	+	+	+	+	+
N10_975	2010	Switzerland	human	nd	+	+	+	+	+	+	+	+	+
N10_1394	2010	Switzerland	human	DT193	+	+	+	+	+	+	+	+	-
N10_1628	2010	Switzerland	human	nd	+	+	+	+	+	+	+	+	+
N10_1691	2010	Switzerland	human	nd	+	+	+	+	+	+	+	+	+
N10_1801	2010	Switzerland	human	nd	+	+	+	+	+	+	+	+	+
N11_20	2011	Switzerland	human	nd	+	+	+	+	+	+	+	+	+
N11_965	2011	Switzerland	human	nd	+	+	+	+	+	+	+	+	+
N11_1128	2011	Switzerland	human	nd	+	+	+	+	+	+	+	+	+
N11_1511	2011	Switzerland	human	nd	+	+	+	+	+	+	+	+	+
N11_1585	2011	Switzerland	human	nd	+	+	+	+	+	+	+	+	+
N11_1752	2011	Switzerland	human	nd	+	+	+	+	+	+	+	+	-
N11_2007	2011	Switzerland	human	nd	+	+	+	+	+	+	+	+	+
N11_2049	2011	Switzerland	human	nd	+	+	+	+	-	+	+	+	+
N11_2243	2011	Switzerland	human	nd	+	+	+	+	+	+	+	+	+
N11_2679	2011	Switzerland	human	DT193	+	+	+	+	-	+	+	+	+
43/46/11	2011	Italy	human	DT193	-	+	+	+	+	+	+	+	+
26/13/11	2011	Italy	human	DT193	+	+	+	+	+	+	+	+	+
39/10/11	2011	Italy	human	DT193	+	+	+	+	+	+	+	+	+
35/8/11	2011	Italy	human	DT193	+	+	+	+	+	+	+	+	+
2011-05-24	2011	Italy	human	DT193	+	+	+	+	+	+	+	+	+
2011-08-20	2011	Italy	human	DT193	+	+	+	+	+	+	+	+	+
8/13/11	2011	Italy	human	DT193	+	+	+	+	+	+	+	+	+
2011-06-13	2011	Italy	human	DT193	+	+	+	+	+	+	+	+	+
2011-03-01	2011	Italy	human	nd	+	+	+	+	+	+	+	+	+
67/9/11	2011	Italy	human	nd	+	+	+	+	+	+	+	+	+
2011-04-01	2011	Italy	human	nd	+	+	+	+	+	+	+	+	+
26/23/11	2011	Italy	human	DT193	-	+	+	+	+	+	+	+	-
60/10/10	2010	Italy	human	nd	+	+	+	+	+	+	+	+	+
52/19/10	2010	Italy	human	nd	+	+	+	+	+	+	+	+	+
48/1/10	2010	Italy	human	nd	+	+	+	+	+	+	+	+	+
2010-01-29	2010	Italy	human	nd	-	+	+	+	-	-	+	+	-
2010-09-30	2010	Italy	human	DT193	+	+	+	+	+	+	+	+	+
46/5/10	2010	Italy	human	nd	+	+	+	+	+	+	+	+	+
20/18/10	2010	Italy	human	nd	+	+	+	+	+	+	+	+	+
2010-06-08	2010	Italy	human	nd	+	+	+	+	+	+	+	+	+
2010-08-04	2010	Italy	human	DT193	+	+	+	+	+	+	+	+	+
53/22/09	2009	Italy	human	nd	+	+	+	+	+	+	+	+	-
48/33/09	2009	Italy	human	nd	+	+	+	+	+	+	+	+	+
38/27/09	2009	Italy	human	nd	+MW	+	+	+	+	+	+	+	+
42/9/09	2009	Italy	human	nd	+	+	+	+	+	+	+	+	+
37/13/09	2009	Italy	human	nd	+	+	+	+	+	+	+	+	+
22/28/09	2009	Italy	human	DT193	+	+	+	+	+	+	+	+	+
2009-01-14	2009	Italy	human	nd	+	+	+	+	+	+	+	+	+
2009-01-16	2009	Italy	human	nd	-	+	+	+	+	+	+	+	+
2009-01-18	2009	Italy	human	DT193	+	+	+	+	+	+	+	+	+
2009-12-13	2009	Italy	human	nd	+	+	+	+	+	+	+	+	+
2009-02-22	2009	Italy	human	DT193	+	+	+	+	+	+	+	+	+
2009-03-14	2009	Italy	human	nd	+	+	+	+	-	+	+	+	+
22/18/09	2009	Italy	human	DT193	+	+	+	+	+	+	+	+	+
82/6/08	2008	Italy	human	nd	+	+	+	+	+	+	+	+	+
72/24/08	2008	Italy	human	nd	+	+	+	+	+	+	+	+	+
2/19/08	2008	Italy	human	nd	+	+	+	+	+	+	+	+	+
78/1/08	2008	Italy	human	nd	+	+	+	+	+	+	+	+	+
74/13/08	2008	Italy	human	nd	+	+	+	+	+	+	+	+	+
57/29/08	2008	Italy	human	nd	+	+	+	+	+	+	+	+	+
69/11/08	2008	Italy	human	nd	+	+	+	+	+	+	+	+	+
2/15/08	2008	Italy	human	nd	+	+	+	+	+	+	+	+	+
10/14/08	2008	Italy	human	nd	+	+	+	+	+	+	+	+	+
2010-01-04	2010	Italy	human	DT193	+	+	+	+	+	+	+	+	+
2011-05-01	2011	Italy	human	nd	+	+	+	+	+	+	+	+	+
2010-02-20	2010	Italy	human	DT193	-	+	+	+	-	+	+	+	+
22/21/09	2009	Italy	human	nd	-	+	+	+	+	+	+	+	+
22/31/09	2009	Italy	human	nd	+	+	+	+	+	+	+	+	+
LEGEND
nd: not done
Symbols: (+), positive amplification of the expected fragmentPCR for the expected fragment; (+MW), positive amplification of a fragment with different size; (-), negative amplification
